# Supplementary material for: Propelling Nurse-Led Structured Intervention to Enhance Self-Care among Patients with Chronic Heart Failure (PROACT-HF): A Cluster Randomized Controlled Trial Study Protocol
Source: J Pers Med. 2024 Aug 6;14(8):832. doi: 10.3390/jpm14080832 (PMC11355338; doi:10.3390/jpm14080832)
Supplement: Supplementary file 1 [file jpm-14-00832-s001.zip]

Archive with 2 entries (2 files):
- jpm-3110555-supplementary Figure S1.pdf
- jpm-3110555-supplementary Figure S2.pdf
